# Supplementary material for: Comparative Genomic and Epidemiologic Analysis of Methicillin-Resistant Staphylococcus aureus Isolates in Republic of Korea
Source: Antibiotics (Basel). 2026 Feb 24;15(3):235. doi: 10.3390/antibiotics15030235 (PMC13023515; doi:10.3390/antibiotics15030235)
Supplement: Supplementary file 1 [file antibiotics-15-00235-s001.zip]

Archive with 6 entries (5 files):
- antibiotics-4090615-supplementary/
- antibiotics-4090615-supplementary/Figure_S1.tif
- antibiotics-4090615-supplementary/Figure_S2.tif
- antibiotics-4090615-supplementary/Figure_S3.tif
- antibiotics-4090615-supplementary/Figure_S4.tif
- antibiotics-4090615-supplementary/Supplementary command prompt.txt
