# Supplementary material for: Comparative Genomic and Epidemiologic Analysis of Methicillin-Resistant Staphylococcus aureus Isolates in Republic of Korea
Source: Antibiotics (Basel). 2026 Feb 24;15(3):235. doi: 10.3390/antibiotics15030235 (PMC13023515; doi:10.3390/antibiotics15030235)
Supplement: Supplementary file 1 [file antibiotics-15-00235-s001.zip › antibiotics-4090615-supplementary/Supplementary command prompt.txt]

# PLINK code for population structure analysis
# VCF to PLINK binary format. Attach phenotype, recode to numeric(1/2), and filter SNPs (geno > 0.1)
plink --vcf filename.vcf.gz \
    --allow-extra-chr \
    --pheno MANN_pheno_g.txt \
    --recode12 \
    --make-bed \
    --double-id \
    --geno 0.1 \
    --out myplink_g
    
# GCTA for PCA analysis
gcta-1.94.1 --bfile myplink_g --make-grm  --out PCA_grm_g
gcta-1.94.1 --grm PCA_grm_g --pca 3 --out PCA_pca_g

# Run ADMIXTURE analysis to estimate ancestry fractions with K=00
admixture --cv -j1 myplink_g.bed 00

# R code for plot generation
# Open library
library(ggplot2)
library(tidyr)

# Designate path of pca data
eigvec_path = "/file_path/PCA_pca_g.eigenvec"
eigval_path = "/file_path/PCA_pca_g.eigenval"
meta_path = "/file_path/meta_g.csv"

# Modify table
eigval = scan(eigval_path, quiet = TRUE)
eigvec = read.table(eigvec_path, header = FALSE, stringsAsFactors = FALSE)
colnames(eigvec) = c("FID", "IID", paste0("PC", seq_len(ncol(eigvec)-2)))

var_exp = eigval / sum(eigval)
vel1 = round(var_exp[1] * 100, 2)
vel2 = round(var_exp[2] * 100, 2)

meta = read.csv(meta_path, stringsAsFactors = FALSE)
df = merge(eigvec, meta, by = "IID", all.x = TRUE)

# Designate color scheme for ST
ST = unique(df$Group)
cols = c("ST5"="red3", "ST1"="darkgreen", "NT"="black", "ST121"="gray40", "ST1232"="seagreen", "ST188"="chartreuse", "ST20"="lightgoldenrod", "ST22"="yellow", "ST239"="deepskyblue", "ST254"="mediumpurple1", "ST291"="gray26", "ST50"="gray80", "ST513"="rosybrown", "ST573"="darkseagreen", "ST5870"="gold", "ST59"="gray60", "ST6"="darkorange", "ST632"="magenta2", "ST72"="blue3", "ST8"="purple3", "ST889"="cyan", "ST93"="darkgoldenrod")

# Generate plot with ggplot
ggplot(df, aes(PC1, PC2, color = Group)) +
  geom_point(size=2, alpha=0.9) +
  coord_equal() +
  scale_color_manual(values = cols) +
  labs(title = "PCA plot",
       x=paste0("PC1 (", vel1, "%)"),
       y=paste0("PC2 (", vel2, "%)"),
       color = "Group") +
  theme_classic(base_size = 12)
